# Supplementary material for: Genomic characterization of the uncultured Bacteroidales family S24-7 inhabiting the guts of homeothermic animals
Source: Microbiome. 2016 Jul 7;4:36. doi: 10.1186/s40168-016-0181-2 (PMC4936053; doi:10.1186/s40168-016-0181-2)
Supplement: Additional file 6: Table S3. — Cell wall associated PFAMs identified in “Ca. Homeothermaceae” genomes. (XLSX 13 kb) [file 40168_2016_181_MOESM6_ESM.xlsx]

## Sheet: Release28
Derm	Role	PFAM	PFAM_name	PFAM_desc	H1	H2	H3	H4	H5	H6	H7	H8	H9	H10	M1	M2	M3	M4	M5	M6	M7	M8	M9	M10	M11	M12	M13	M14	K1	K10	GP1	GP2	GP3	GP4
Di	CE	PF01103	Surface antigen	Bac_surface_Ag	3	3	3	2	2	4	2	4	4	2	3	3	3	2	4	3	3	3	4	1	3	3	3	3	3	3	1	4	2	2
Di	CE	PF02472	Biopolymer transport protein ExbD/TolR	ExbD	3	1	3	3	3	3	3	4	2	3	3	3	3	3	3	3	3	3	5	1	3	3	3	4	3	3	3	3	3	3
Di	LPS	PF04413	3-Deoxy-D-manno-octulosonic-acid transferase (kdotransferase)	Glycos_transf_N	1	1	1	1	1	1	1	1	1	1	1	1	1	1	1	1	1	1	0	1	1	1	0	1	1	1	0	1	0	0
Di	CE	PF03548	Outer membrane lipoprotein carrier protein LolA	LolA	0	0	1	0	0	0	0	0	0	0	0	0	0	0	0	0	0	0	0	0	0	0	0	0	0	0	0	0	0	0
Di	CE	PF06835	Lipopolysaccharide-assembly, LptC-related	LptC	1	1	1	1	1	1	1	1	1	1	1	1	1	1	1	1	1	1	1	1	1	1	1	1	1	1	1	1	1	1
Di	LPS	PF02684	Lipid-A-disaccharide synthetase	LpxB	0	1	1	1	1	1	1	1	1	1	1	1	1	1	1	1	1	1	1	1	0	1	1	1	1	1	1	2	1	1
Di	LPS	PF03331	UDP-3-O-acyl N-acetylglycosamine deacetylase	LpxC	1	1	1	1	1	1	1	1	0	1	1	1	1	1	1	1	1	1	1	2	1	1	1	1	1	1	1	1	1	1
Di	LPS	PF04613	UDP-3-O-[3-hydroxymyristoyl] glucosamine N-acyltransferase, LpxD	LpxD	1	1	1	1	1	1	1	1	0	1	1	1	1	1	1	1	1	1	1	1	1	1	1	1	1	1	1	1	1	1
Di	CE	PF03968	OstA-like protein	OstA	0	0	0	0	0	0	0	0	0	0	0	0	0	0	0	0	0	0	0	0	0	0	0	0	0	0	0	0	0	0
Di	CE	PF04453	Organic solvent tolerance protein	OstA_C	0	0	0	0	0	0	0	0	0	0	0	0	0	0	0	0	0	0	0	0	0	0	0	0	0	0	0	0	0	0
Di	CE	PF04166	Pyridoxal phosphate biosynthetic protein PdxA	PdxA	1	2	1	2	1	1	1	1	1	1	2	1	1	1	1	1	1	1	1	1	1	1	1	1	1	1	1	1	1	0
Di	CE	PF03740	Pyridoxal phosphate biosynthesis protein PdxJ	PdxJ	1	1	1	1	1	1	1	1	1	1	1	1	1	1	1	1	1	1	1	1	1	1	1	1	1	1	1	1	1	1
Di	CE	PF07715	TonB-dependent Receptor Plug Domain	Plug	17	9	10	11	17	19	24	23	21	19	35	19	17	29	22	14	8	22	17	15	26	38	18	9	39	17	13	16	31	19
Di	CE	PF07244	Surface antigen variable number repeat	POTRA	4	0	3	5	4	4	5	5	5	4	5	4	4	5	4	4	5	5	5	4	5	4	5	4	4	5	4	1	5	4
Di	CE	PF00263	Bacterial type II and III secretion system protein	Secretin	0	0	0	0	0	0	0	0	0	0	0	0	0	0	0	0	0	0	0	0	0	0	0	0	0	0	0	0	0	0
Di	CE	PF04052	TolB amino-terminal domain	TolB_N	0	0	0	0	0	0	0	0	0	0	0	0	0	0	0	0	0	0	0	0	0	0	0	0	0	0	0	0	0	0
Di	CE	PF03544	Gram-negative bacterial TonB protein C-terminal	TonB_C	1	2	4	1	2	4	2	3	3	4	6	3	4	4	3	3	4	5	3	0	2	3	2	3	1	3	3	2	2	2
Di	CE	PF00593	TonB dependent receptor	TonB_dep_Rec	11	5	4	5	5	11	8	11	10	10	9	7	7	13	10	9	7	9	8	6	16	10	5	6	20	10	4	10	15	10
Di	LPS	PF02614	Glucuronate isomerase	UxaC	0	0	0	0	1	0	1	0	0	0	1	1	0	1	0	0	0	1	0	0	0	1	1	0	1	0	1	0	1	1
Di	CE	PF03739	Predicted permease YjgP/YjgQ family	YjgP_YjgQ	2	2	2	2	1	2	2	2	2	3	2	2	1	2	2	2	2	2	3	2	2	2	2	2	2	2	2	2	2	2
Mono	CE	PF02645	Uncharacterised protein, DegV family COG1307	DegV	0	0	0	0	0	0	0	0	0	0	0	0	0	0	0	0	0	0	0	0	0	0	0	0	0	0	0	0	0	0
Mono	CE	PF05103	DivIVA protein	DivIVA	0	0	0	0	0	0	0	0	0	0	0	0	0	0	0	0	0	0	0	0	0	0	0	0	0	0	0	0	0	0
Mono	CE	PF02650	WhiA C-terminal HTH domain	HTH_WhiA	0	0	0	0	0	0	0	0	0	0	0	0	0	0	0	0	0	0	0	0	0	0	0	0	0	0	0	0	0	0
Mono	CE	PF10298	WhiA N-terminal LAGLIDADG-like domain	WhiA_N	0	0	0	0	0	0	0	0	0	0	0	0	0	0	0	0	0	0	0	0	0	0	0	0	0	0	0	0	0	0
Mono	CE	PF04472	Protein of unknown function (DUF552)	DUF552	0	0	0	0	0	0	0	0	0	0	0	0	0	0	0	0	0	0	0	0	0	0	0	0	0	0	0	0	0	0
Mono	CE	PF04203	Sortase family	Sortase	0	0	0	0	0	0	0	0	0	0	0	0	0	0	0	0	0	0	0	0	0	0	0	0	0	0	0	0	0	0
Mono	CE	PF03816	Cell envelope-related transcriptional attenuator domain	LytR_cpsA_psr	0	0	0	0	0	0	0	0	0	0	0	0	0	0	0	0	0	0	0	0	0	0	0	0	0	0	0	0	0	0
Mono	Other	PF09269	Domain of unknown function (DUF1967)	DUF1967	0	0	0	0	0	0	0	0	0	0	0	0	0	0	0	0	0	0	0	0	0	0	0	0	0	0	0	0	0	0
Mono	Other	PF01424	R3H domain	R3H	0	0	0	0	0	0	0	0	0	0	0	0	0	0	0	0	0	0	0	0	0	0	0	0	0	0	0	0	0	0
