# Supplementary material for: Genomic characterization of the uncultured Bacteroidales family S24-7 inhabiting the guts of homeothermic animals
Source: Microbiome. 2016 Jul 7;4:36. doi: 10.1186/s40168-016-0181-2 (PMC4936053; doi:10.1186/s40168-016-0181-2)
Supplement: Additional file 19: Table S10. — COGs with significantly altered abundance in “Ca. Homeothermaceae” versus related Bacteroidales families. (XLSX 57 kb) [file 40168_2016_181_MOESM19_ESM.xlsx]

## Sheet: Sheet1
COG	P-value	Description	COG group	Ca. Homeothermaceae'	Bacteroidaceae	Porphyromonadaceae	Prevotellaceae	Family counts normalised for the number of genomes within each group
COG1804	9.8e-11	Crotonobetainyl-CoA:carnitine CoA-transferase CaiB and related acyl-CoA transferases	I	97.3667	7.47059	0	0	Increased
COG4868	4.86e-10	Uncharacterized protein, UPF0371 family	S	93.1333	0	0	9.07143	Increased
COG4373	6.1e-10	Mu-like prophage FluMu protein gp28	X	97.3667	7.47059	12.0952	0	Increased
COG1948	3.59e-10	ERCC4-type nuclease	L	105.833	0	18.1429	0	Increased
COG1207	3.37e-08	Bifunctional protein GlmU, N-acetylglucosamine-1-phosphate-uridyltransferase/glucosamine-1-phosphate-acetyltransferase	M	97.3667	7.47059	18.1429	0	Increased
COG1362	2.42e-09	Aspartyl aminopeptidase	E	122.767	11.2059	24.1905	9.07143	Increased
COG0829	3.52e-05	Urease accessory protein UreH	O	55.0333	0	12.0952	0	Increased
COG0804	3.52e-05	Urease alpha subunit	E	55.0333	0	12.0952	0	Increased
COG1122	1.86e-05	Energy-coupling factor transporter ATP-binding protein EcfA2	P	59.2667	0	12.0952	3.02381	Increased
COG0831	7.2e-05	Urease gamma subunit	E	50.8	0	12.0952	0	Increased
COG0832	7.2e-05	Urease beta subunit	E	50.8	0	12.0952	0	Increased
COG0830	7.2e-05	Urease accessory protein UreF	O	50.8	0	12.0952	0	Increased
COG2371	7.2e-05	Urease accessory protein UreE	O	50.8	0	12.0952	0	Increased
COG3481	2.3e-05	3'-5' exoribonuclease YhaM, can participate in 23S rRNA maturation, HD superfamily	J	63.5	7.47059	0	9.07143	Increased
COG3409	7e-08	Peptidoglycan-binding (PGRP) domain of peptidoglycan hydrolases	M	122.767	26.1471	12.0952	15.119	Increased
COG2021	4.73e-05	Homoserine acetyltransferase	E	67.7333	0	36.2857	3.02381	Increased
COG2116	3.48e-07	Formate/nitrite transporter FocA, FNT family	P	110.067	7.47059	54.4286	3.02381	Increased
COG3743	2.79e-06	Predicted 5' DNA nuclease, flap endonuclease-1-like, helix-3-turn-helix (H3TH) domain	L	105.833	18.6765	42.3333	6.04762	Increased
COG0596	1.47e-07	Pimeloyl-ACP methyl ester carboxylesterase	H	122.767	29.8824	42.3333	0	Increased
COG0679	1.64e-05	Predicted permease	R	84.6667	18.6765	0	15.119	Increased
COG4763	0.00154828	Uncharacterized membrane protein YcfT	S	50.8	3.73529	0	15.119	Increased
COG2321	1.87e-05	Predicted metalloprotease	R	93.1333	3.73529	48.381	18.1429	Increased
COG2320	0.00122069	GrpB domain, predicted nucleotidyltransferase, UPF0157 family	R	55.0333	18.6765	12.0952	3.02381	Increased
COG2829	5.1e-06	Outer membrane phospholipase A	M	114.3	0	108.857	0	Increased
COG3266	1.71e-05	Cell division protein DamX, binds to the septal ring, contains C-terminal SPOR domain	D	110.067	3.73529	96.7619	9.07143	Increased
COG3170	8.95e-11	Tfp pilus assembly protein FimV	N	275.167	123.265	84.6667	9.07143	Increased
COG2356	2.71e-06	Endonuclease I	L	207.433	0	36.2857	87.6905	Increased
COG0378	0.00471103	Ni2+-binding GTPase involved in regulation of expression and maturation of urease and hydrogenase	O	50.8	0	42.3333	0	Increased
COG1942	0.0141735	Phenylpyruvate tautomerase PptA, 4-oxalocrotonate tautomerase family	Q	38.1	11.2059	12.0952	3.02381	Increased
COG1943	6.66e-06	REP element-mobilizing transposase RayT	X	270.933	56.0294	96.7619	102.81	Increased
COG4152	3.39e-05	ABC-type uncharacterized transport system, ATPase component	R	118.533	11.2059	120.952	12.0952	Increased
COG2146	0.000136856	Ferredoxin subunit of nitrite reductase or a ring-hydroxylating dioxygenase	P	105.833	26.1471	108.857	0	Increased
COG1651	0.00247918	Protein-disulfide isomerase	O	76.2	48.5588	18.1429	12.0952	Increased
COG2267	0.000195936	Lysophospholipase, alpha-beta hydrolase superfamily	I	118.533	26.1471	78.619	30.2381	Increased
COG1934	0.00069838	Lipopolysaccharide export system protein LptA	M	93.1333	0	127	6.04762	Increased
COG5337	0.0170321	Spore coat protein CotH	M	67.7333	18.6765	12.0952	30.2381	Increased
COG3158	0.00411306	K+ transporter	P	76.2	3.73529	18.1429	45.3571	Increased
COG1572	7.44e-07	Serine protease, subtilase family	O	330.2	48.5588	72.5714	169.333	Increased
COG0791	2.74e-09	Cell wall-associated hydrolase, NlpC family	M	296.333	134.471	260.048	24.1905	Increased
COG1171	0.0159245	Threonine dehydratase	E	55.0333	11.2059	24.1905	24.1905	Increased
COG4640	0.00072362	Uncharacterized membrane protein YvbJ	S	110.067	18.6765	48.381	57.4524	Increased
COG0403	0.000189832	Glycine cleavage system protein P (pyridoxal-binding), N-terminal domain	E	122.767	0	0	102.81	Increased
COG2364	0.00387611	Uncharacterized membrane protein YczE	S	80.4333	67.2353	24.1905	3.02381	Increased
COG1619	0.000189832	Muramoyltetrapeptide carboxypeptidase LdcA (peptidoglycan recycling)	M	127	108.324	48.381	0	Increased
COG3459	0.0448558	Cellobiose phosphorylase	G	46.5667	14.9412	12.0952	21.1667	Increased
COG0105	0.000627888	Nucleoside diphosphate kinase	F	114.3	97.1176	42.3333	12.0952	Increased
COG1083	0.00129915	CMP-N-acetylneuraminic acid synthetase	M	110.067	74.7059	72.5714	12.0952	Increased
COG0551	0.00114619	ssDNA-binding Zn-finger and Zn-ribbon domains of topoisomerase 1	L	152.4	14.9412	54.4286	105.833	Increased
COG1505	0.000998822	Prolyl oligopeptidase PreP, S9A serine peptidase family	E	114.3	59.7647	6.04762	60.4762	Increased
COG2314	0.0128107	Uncharacterized membrane protein YozV, TM2 domain	S	71.9667	11.2059	48.381	36.2857	Increased
COG0686	0.000128194	Alanine dehydrogenase	E	156.633	93.3824	90.7143	30.2381	Increased
COG4826	0.0185737	Serine protease inhibitor	O	101.6	48.5588	18.1429	51.4048	Increased
COG0493	8.34e-06	NADPH-dependent glutamate synthase beta chain or related oxidoreductase	E	232.833	127	181.429	51.4048	Increased
COG2982	9e-07	Uncharacterized protein involved in outer membrane biogenesis	M	270.933	104.588	108.857	145.143	Increased
COG0002	3.82e-05	N-acetyl-gamma-glutamylphosphate reductase	E	190.5	130.735	108.857	42.3333	Increased
COG1718	0.0264149	Serine/threonine-protein kinase RIO1	T	63.5	52.2941	48.381	0	Increased
COG2104	0.00153225	Sulfur carrier protein ThiS (thiamine biosynthesis)	H	118.533	104.588	54.4286	12.0952	Increased
COG0620	0.0297296	Methionine synthase II (cobalamin-independent)	E	63.5	37.3529	12.0952	24.1905	Increased
COG3064	2.01e-05	Membrane protein involved in colicin uptake	M	224.367	205.441	84.6667	36.2857	Increased
COG1690	0.0263638	RNA-splicing ligase RtcB, repairs tRNA damage	J	101.6	100.853	42.3333	6.04762	Increased
COG0428	0.0034994	Zinc transporter ZupT	P	114.3	33.6176	72.5714	60.4762	Increased
COG2089	0.00450118	Sialic acid synthase SpsE, contains C-terminal SAF domain	M	118.533	112.059	54.4286	18.1429	Increased
COG1115	0.00277026	Na+/alanine symporter	E	135.467	100.853	60.4762	51.4048	Increased
COG2022	0.0055805	Thiamin biosynthesis thiazole synthase ThiGH, ThiG subunit	H	114.3	112.059	60.4762	12.0952	Increased
COG0517	3.31e-07	CBS domain	T	364.067	153.147	350.762	133.048	Increased
COG1669	0.0273836	Predicted nucleotidyltransferase	R	224.367	209.176	187.476	30.2381	Increased
COG3152	0.00535317	Uncharacterized membrane protein YhaH, DUF805 family	S	127	52.2941	96.7619	66.5238	Increased
COG4980	0.000318729	Gas vesicle protein	R	203.2	123.265	24.1905	142.119	Increased
COG0648	0.0129333	Endonuclease IV	L	105.833	104.588	90.7143	0	Increased
COG0631	0.044811	Serine/threonine protein phosphatase PrpC	T	88.9	52.2941	60.4762	39.3095	Increased
COG1521	0.00636176	Pantothenate kinase type III	H	127	127	84.6667	15.119	Increased
COG3735	0.0314163	Uncharacterized conserved protein YbaP, TraB family	S	88.9	78.4412	48.381	27.2143	Increased
COG2819	0.0427811	Predicted hydrolase of the alpha/beta superfamily	R	93.1333	59.7647	36.2857	54.4286	Increased
COG1725	0.00153225	DNA-binding transcriptional regulator YhcF, GntR family	K	173.567	119.529	102.81	75.5952	Increased
COG0095	0.0157936	Lipoate-protein ligase A	H	105.833	63.5	60.4762	51.4048	Increased
COG1592	3.47e-06	Rubrerythrin	C	359.833	250.265	211.667	157.238	Increased
COG0257	0.0131885	Ribosomal protein L36	J	114.3	44.8235	90.7143	63.5	Increased
COG0784	0.0144314	CheY chemotaxis protein or a CheY-like REC (receiver) domain	T	114.3	149.412	36.2857	9.07143	Increased
COG2361	0.031593	Uncharacterized conserved protein, contains HEPN domain	S	169.333	183.029	133.048	24.1905	Increased
COG0132	0.0106802	Dethiobiotin synthetase	H	122.767	127	102.81	6.04762	Increased
COG0854	0.00915663	Pyridoxine 5'-phosphate synthase PdxJ	H	127	123.265	108.857	12.0952	Increased
COG0733	0.00159013	Na+-dependent transporter, SNF family	R	182.033	134.471	66.5238	99.7857	Increased
COG2966	0.016532	Uncharacterized membrane protein YjjP, DUF1212 family	S	114.3	89.6471	72.5714	39.3095	Increased
COG3893	0.0156977	Inactivated superfamily I helicase	L	122.767	0	90.7143	117.929	Increased
COG0111	0.0124002	Phosphoglycerate dehydrogenase or related dehydrogenase	H	135.467	141.941	120.952	12.0952	Increased
COG2344	0.0197807	NADH/NAD ratio-sensing transcriptional regulator Rex	K	118.533	127	120.952	0	Increased
COG0023	0.015437	Translation initiation factor 1 (eIF-1/SUI1)	J	127	123.265	133.048	9.07143	Increased
COG0515	0.00177609	Serine/threonine protein kinase	T	237.067	134.471	241.905	108.857	Increased
COG1259	0.0234454	Bifunctional DNase/RNase	R	118.533	123.265	78.619	27.2143	Increased
COG5263	0.0190048	Glucan-binding domain (YG repeat)	G	177.8	179.294	90.7143	48.381	Increased
COG2378	0.000461967	Predicted DNA-binding transcriptional regulator YafY, contains an HTH and WYL domains	K	334.433	209.176	139.095	238.881	Increased
COG1260	0.0170321	Myo-inositol-1-phosphate synthase	I	135.467	119.529	60.4762	72.5714	Increased
COG1884	0.0209117	Methylmalonyl-CoA mutase, N-terminal domain/subunit	I	127	130.735	127	12.0952	Increased
COG1826	0.0171912	Sec-independent protein translocase protein TatA	U	139.7	138.206	108.857	36.2857	Increased
COG0427	0.00582857	Acyl-CoA hydrolase	C	186.267	145.676	235.857	36.2857	Increased
COG0670	0.0329664	Integral membrane protein, interacts with FtsH	R	118.533	18.6765	48.381	130.024	Increased
COG2239	0.031752	Mg/Co/Ni transporter MgtE (contains CBS domain)	P	118.533	134.471	120.952	3.02381	Increased
COG2606	0.0319325	Cys-tRNA(Pro) deacylase, prolyl-tRNA editing enzyme YbaK/EbsC	J	118.533	123.265	127	9.07143	Increased
COG0270	0.0155481	Site-specific DNA-cytosine methylase	L	334.433	197.971	157.238	238.881	Increased
COG0028	0.00639811	Acetolactate synthase large subunit or other thiamine pyrophosphate-requiring enzyme	E	190.5	197.971	139.095	54.4286	Increased
COG1966	0.0289256	Carbon starvation protein CstA	T	127	134.471	60.4762	48.381	Increased
COG1703	0.0319325	Putative periplasmic protein kinase ArgK or related GTPase of G3E family	O	122.767	130.735	127	12.0952	Increased
COG0490	0.0299789	K+/H+ antiporter YhaU, regulatory subunit KhtT	P	131.233	153.147	133.048	6.04762	Increased
COG1979	0.0174189	Alcohol dehydrogenase YqhD, Fe-dependent ADH family	C	160.867	179.294	151.19	30.2381	Increased
COG0720	0.030247	6-pyruvoyl-tetrahydropterin synthase	H	135.467	127	120.952	42.3333	Increased
COG3341	0.0374594	RNase HI-related protein, contains viroplasmin and RNaseH domains	R	127	149.412	114.905	12.0952	Increased
COG1523	0.0107051	Pullulanase/glycogen debranching enzyme	G	186.267	183.029	30.2381	130.024	Increased
COG1733	0.00507815	DNA-binding transcriptional regulator, HxlR family	K	241.3	194.235	187.476	123.976	Increased
COG0366	0.000115115	Glycosidase	G	592.667	466.912	260.048	432.405	Increased
COG2265	0.00551206	tRNA/tmRNA/rRNA uracil-C5-methylase, TrmA/RlmC/RlmD family	J	220.133	127	205.619	133.048	Increased
COG1143	7.97e-07	Formate hydrogenlyase subunit 6/NADH:ubiquinone oxidoreductase 23 kD subunit (chain I)	C	706.967	739.588	501.952	281.214	Increased
COG3049	0.0161051	Penicillin V acylase or related amidase, Ntn superfamily	M	207.433	257.735	205.619	18.1429	Increased
COG2768	0.0120073	Uncharacterized Fe-S center protein	S	207.433	190.5	187.476	72.5714	Increased
COG0502	0.0306139	Biotin synthase or related enzyme	H	325.967	481.853	296.333	36.2857	Increased
COG1168	0.0268501	Bifunctional PLP-dependent enzyme with beta-cystathionase and maltose regulon repressor activities	E	224.367	220.382	163.286	136.071	Increased
COG0008	0.0112124	Glutamyl- or glutaminyl-tRNA synthetase	J	334.433	261.471	254	272.143	Increased
COG4105	0.0494326	Outer membrane protein assembly factor BamD, BamD/ComL family	M	245.533	272.676	217.714	130.024	Increased
COG2865	0.042141	Predicted transcriptional regulator, contains HTH domain	K	478.367	593.912	405.19	247.952	Increased
COG0566	0.0172917	tRNA G18 (ribose-2'-O)-methylase SpoU	J	469.9	496.794	459.619	308.429	Increased
COG0457	0.0259109	Tetratricopeptide (TPR) repeat	R	2032	4086.41	2691.19	2134.81	Decreased
COG0810	0.0306139	Periplasmic protein TonB, links inner and outer membranes	M	376.767	773.206	568.476	568.476	Decreased
COG1028	0.0407989	NAD(P)-dependent dehydrogenase, short-chain alcohol dehydrogenase family	I	389.467	1101.91	731.762	341.69	Decreased
COG0526	0.0333939	Thiol-disulfide isomerase or thioredoxin	O	867.833	1621.12	2425.1	991.81	Decreased
COG3637	0.000349725	Opacity protein and related surface antigens	M	745.067	1613.65	1149.05	1124.86	Decreased
COG1506	0.00582857	Dipeptidyl aminopeptidase/acylaminoacyl peptidase	E	410.633	776.941	1088.57	547.31	Decreased
COG1835	0.0467004	Peptidoglycan/LPS O-acetylase OafA/YrhL, contains acyltransferase and SGNH-hydrolase domains	M	220.133	470.647	326.571	374.952	Decreased
COG1131	0.0497814	ABC-type multidrug transport system, ATPase component	V	266.7	496.794	858.762	302.381	Decreased
COG1073	0.0351574	Fermentation-respiration switch protein FrsA, has esterase activity, DUF1100 family	T	198.967	567.765	477.762	172.357	Decreased
COG0737	0.0351562	2',3'-cyclic-nucleotide 2'-phosphodiesterase/5'- or 3'-nucleotidase, 5'-nucleotidase family	F	182.033	392.206	169.333	390.071	Decreased
COG0524	0.00817123	Sugar or nucleoside kinase, ribokinase family	G	283.633	821.765	411.238	374.952	Decreased
COG1225	0.0319325	Peroxiredoxin	O	182.033	425.824	296.333	305.405	Decreased
COG0250	0.0188544	Transcription antitermination factor NusG	K	287.867	986.118	441.476	293.31	Decreased
COG1649	0.00965557	Uncharacterized lipoprotein YddW, UPF0748 family	S	254	739.588	344.714	362.857	Decreased
COG2204	0.00303712	DNA-binding transcriptional response regulator, NtrC family, contains REC, AAA-type ATPase, and a Fis-type DNA-binding domains	T	355.6	1135.53	762	353.786	Decreased
COG0842	0.00915663	ABC-type multidrug transport system, permease component	V	207.433	455.706	417.286	368.905	Decreased
COG1846	0.0270176	DNA-binding transcriptional regulator, MarR family	K	156.633	414.618	393.095	187.476	Decreased
COG1408	0.0438345	Predicted phosphohydrolase, MPP superfamily	R	127	298.824	211.667	244.929	Decreased
COG2207	0.000293477	AraC-type DNA-binding domain and AraC-containing proteins	K	1049.87	3623.24	1856.62	1224.64	Decreased
COG1435	0.0155481	Thymidine kinase	F	364.067	1191.56	774.095	438.452	Decreased
COG2834	0.0367488	Outer membrane lipoprotein-sorting protein	M	127	242.794	290.286	260.048	Decreased
COG0322	0.0273776	Excinuclease UvrABC, nuclease subunit	L	135.467	295.088	296.333	257.024	Decreased
COG4771	1.04e-08	Outer membrane receptor for ferrienterochelin and colicins	P	1993.9	5912.97	4021.67	2966.36	Decreased
COG0568	0.0378918	DNA-directed RNA polymerase, sigma subunit (sigma70/sigma32)	K	122.767	149.412	169.333	377.976	Decreased
COG1595	0.00034777	DNA-directed RNA polymerase specialized sigma subunit, sigma24 family	K	1405.47	4176.06	4408.71	1499.81	Decreased
COG3311	0.0441373	Predicted DNA-binding transcriptional regulator AlpA	K	148.167	508	241.905	202.595	Decreased
COG1864	0.0429241	DNA/RNA endonuclease G, NUC1	F	101.6	246.529	127	232.833	Decreased
COG1541	0.0174157	Phenylacetate-coenzyme A ligase PaaK, adenylate-forming domain family	H	135.467	470.647	223.762	184.452	Decreased
COG1284	0.00753173	Uncharacterized membrane-anchored protein YitT, contains DUF161 and DUF2179 domains	S	148.167	283.882	296.333	377.976	Decreased
COG3537	0.00274111	Putative alpha-1,2-mannosidase	G	436.033	1572.56	1009.95	544.286	Decreased
COG1305	0.00980331	Transglutaminase-like enzyme, putative cysteine protease	O	232.833	933.824	628.952	190.5	Decreased
COG0550	0.00112005	DNA topoisomerase IA	L	220.133	597.647	405.19	444.5	Decreased
COG0624	0.0318956	Acetylornithine deacetylase/Succinyl-diaminopimelate desuccinylase or related deacylase	E	88.9	272.676	199.571	142.119	Decreased
COG0262	0.00979487	Dihydrofolate reductase	H	122.767	414.618	278.19	172.357	Decreased
COG3943	0.00282375	Uncharacterized conserved protein	S	211.667	735.853	441.476	323.548	Decreased
COG0249	0.0018763	DNA mismatch repair ATPase MutS	L	165.1	437.029	459.619	296.333	Decreased
COG3250	0.00797639	Beta-galactosidase/beta-glucuronidase	G	783.167	3727.82	1862.67	725.714	Decreased
COG2374	0.0107786	Predicted extracellular nuclease	R	110.067	276.412	193.524	275.167	Decreased
COG2253	0.0292725	Predicted nucleotidyltransferase component of viral defense system	V	93.1333	231.588	235.857	211.667	Decreased
COG2152	0.0257816	Predicted glycosyl hydrolase, GH43/DUF377 family	G	105.833	455.706	266.095	99.7857	Decreased
COG0446	0.0138137	NADPH-dependent 2,4-dienoyl-CoA reductase, sulfur reductase, or a related oxidoreductase	I	139.7	552.824	272.143	217.714	Decreased
COG1082	0.00965557	Sugar phosphate isomerase/epimerase	G	160.867	642.471	483.81	196.548	Decreased
COG0236	0.00260161	Acyl carrier protein	I	148.167	448.235	320.524	308.429	Decreased
COG0708	0.015091	Exonuclease III	L	88.9	328.706	169.333	157.238	Decreased
COG0304	0.00689644	3-oxoacyl-(acyl-carrier-protein) synthase	I	131.233	347.382	229.81	353.786	Decreased
COG4206	2.7e-10	Outer membrane cobalamin receptor protein	H	1117.6	3712.88	2999.62	1883.83	Decreased
COG1566	0.0106802	Multidrug resistance efflux pump	V	101.6	354.853	217.714	181.429	Decreased
COG3525	0.00715802	N-acetyl-beta-hexosaminidase	G	287.867	1247.59	671.286	374.952	Decreased
COG0591	0.0168909	Na+/proline symporter	E	80.4333	261.471	193.524	160.262	Decreased
COG0582	3.17e-06	Integrase	L	618.067	2480.24	1245.81	1009.95	Decreased
COG3669	0.00136215	Alpha-L-fucosidase	G	228.6	971.176	526.143	311.452	Decreased
COG1716	0.0324438	Forkhead associated (FHA) domain, binds pSer, pThr, pTyr	T	63.5	186.765	151.19	142.119	Decreased
COG1052	0.00072362	Lactate dehydrogenase or related 2-hydroxyacid dehydrogenase	C	148.167	437.029	423.333	290.286	Decreased
COG4198	0.000856046	Uncharacterized conserved protein, DUF1015 family	S	156.633	500.529	374.952	323.548	Decreased
COG2715	0.0453075	Spore maturation protein SpmA (function unknown)	R	50.8	130.735	120.952	139.095	Decreased
COG2226	9.95e-05	Ubiquinone/menaquinone biosynthesis C-methylase UbiE	H	177.8	552.824	574.524	332.619	Decreased
COG3307	0.0398677	O-antigen ligase	M	93.1333	414.618	441.476	72.5714	Decreased
COG0147	0.015437	Anthranilate/para-aminobenzoate synthases component I	E	67.7333	250.265	199.571	123.976	Decreased
COG1961	0.0361849	Site-specific DNA recombinase related to the DNA invertase Pin	L	88.9	474.382	284.238	69.5476	Decreased
COG2731	0.0358224	Beta-galactosidase, beta subunit	G	50.8	205.441	108.857	96.7619	Decreased
COG1086	0.0128107	NDP-sugar epimerase, includes UDP-GlcNAc-inverting 4,6-dehydratase FlaA1 and capsular polysaccharide biosynthesis protein EpsC	M	88.9	366.059	308.429	123.976	Decreased
COG1192	4.92e-06	Cellulose biosynthesis protein BcsQ	N	220.133	728.382	520.095	523.119	Decreased
COG0358	2.25e-07	DNA primase (bacterial type)	L	359.833	1445.56	798.286	752.929	Decreased
COG4974	4.89e-11	Site-specific recombinase XerD	L	740.833	2719.29	1826.38	1635.88	Decreased
COG1524	0.00634649	Predicted pyrophosphatase or phosphodiesterase, AlkP superfamily	R	67.7333	186.765	211.667	202.595	Decreased
COG0623	0.0329428	Enoyl-[acyl-carrier-protein] reductase (NADH)	I	38.1	127	114.905	105.833	Decreased
COG0758	0.0168909	Predicted Rossmann fold nucleotide-binding protein DprA/Smf involved in DNA uptake	L	46.5667	149.412	127	148.167	Decreased
COG1520	0.0302538	Outer membrane protein assembly factor BamB, contains PQQ-like beta-propeller repeat	M	50.8	310.029	193.524	36.2857	Decreased
COG3201	0.0277531	Nicotinamide riboside transporter PnuC	H	38.1	112.059	120.952	127	Decreased
COG3533	0.0208782	Uncharacterized conserved protein, DUF1680 family	S	93.1333	575.235	229.81	163.286	Decreased
COG1309	2.63e-07	DNA-binding transcriptional regulator, AcrR family	K	207.433	638.735	762	517.071	Decreased
COG1409	0.000125338	3',5'-cyclic AMP phosphodiesterase CpdA	T	160.867	829.235	538.238	220.738	Decreased
COG1196	0.00072362	Chromosome segregation ATPase	D	139.7	810.559	387.048	205.619	Decreased
COG3681	0.0168909	L-cysteine desulfidase	E	42.3333	134.471	127	142.119	Decreased
COG0614	1.8e-05	ABC-type Fe3+-hydroxamate transport system, periplasmic component	P	245.533	1266.26	762	417.286	Decreased
COG0607	0.00980331	Rhodanese-related sulfurtransferase	P	46.5667	153.147	229.81	111.881	Decreased
COG0363	0.00188022	6-phosphogluconolactonase/Glucosamine-6-phosphate isomerase/deaminase	G	63.5	306.294	223.762	117.929	Decreased
COG1413	0.0226006	HEAT repeat	R	42.3333	239.059	193.524	60.4762	Decreased
COG0739	4.83e-05	Murein DD-endopeptidase MepM and murein hydrolase activator NlpD, contain LysM domain	M	131.233	717.176	441.476	199.571	Decreased
COG0681	1.27e-05	Signal peptidase I	U	127	530.412	423.333	314.476	Decreased
COG2210	0.0418751	Peroxiredoxin family protein	C	25.4	138.206	133.048	33.2619	Decreased
COG1672	0.0019323	Predicted ATPase, archaeal AAA+ ATPase superfamily	R	495.3	1318.56	635	347.738	Decreased
COG1518	0.0190885	CRISPR/Cas system-associated endonuclease Cas1	V	33.8667	97.1176	133.048	123.976	Decreased
COG3701	0.000120973	Type IV secretory pathway, TrbF components	U	101.6	504.265	296.333	229.81	Decreased
COG4289	0.0465777	Uncharacterized protein	S	29.6333	250.265	66.5238	30.2381	Decreased
COG2205	1.18e-05	K+-sensing histidine kinase KdpD	T	423.333	3298.26	1433.29	365.881	Decreased
COG0702	0.000106623	Uncharacterized conserved protein YbjT, contains NAD(P)-binding and DUF2867 domains	R	169.333	1016	586.619	311.452	Decreased
COG3391	9.59e-07	DNA-binding beta-propeller fold protein YncE	R	266.7	1538.94	1058.33	468.69	Decreased
COG1629	2.21e-14	Outer membrane receptor proteins, mostly Fe transport	P	711.2	3671.79	2425.1	1572.38	Decreased
COG2816	0.0198284	NADH pyrophosphatase NudC, Nudix superfamily	F	29.6333	123.265	48.381	130.024	Decreased
COG3344	0.0012006	Retron-type reverse transcriptase	X	122.767	870.324	217.714	232.833	Decreased
COG1180	0.0021454	Pyruvate-formate lyase-activating enzyme	O	50.8	224.118	145.143	175.381	Decreased
COG1139	0.0257296	L-lactate utilization protein LutB, contains a ferredoxin-type domain	C	25.4	85.9118	139.095	87.6905	Decreased
COG4733	0.0295801	Phage-related protein, tail component	X	42.3333	310.029	96.7619	99.7857	Decreased
COG4796	0.0295424	Type II secretory pathway, component HofQ	U	42.3333	145.676	326.571	93.7381	Decreased
COG0673	1.2e-07	Predicted dehydrogenase	R	211.667	963.706	1016	486.833	Decreased
COG2217	0.0064225	Cation transport ATPase	P	38.1	127	120.952	169.333	Decreased
COG4783	0.00420279	Putative Zn-dependent protease, contains TPR repeats	R	42.3333	298.824	102.81	78.619	Decreased
COG0433	0.00287286	Archaeal DNA helicase HerA or a related bacterial ATPase, contains HAS-barrel and ATPase domains	L	50.8	108.324	163.286	250.976	Decreased
COG1333	0.00151834	Cytochrome c biogenesis protein ResB	C	50.8	224.118	114.905	202.595	Decreased
COG1803	0.049229	Methylglyoxal synthase	G	16.9333	145.676	90.7143	0	Decreased
COG0175	0.00928756	3'-phosphoadenosine 5'-phosphosulfate sulfotransferase (PAPS reductase)/FAD synthetase or related enzyme	E	33.8667	216.647	139.095	69.5476	Decreased
COG2887	0.0450645	RecB family exonuclease	L	16.9333	160.618	36.2857	24.1905	Decreased
COG4646	2.3e-05	Adenine-specific DNA methylase, N12 class	L	127	500.529	332.619	508	Decreased
COG1132	2.41e-07	ABC-type multidrug transport system, ATPase and permease component	V	139.7	448.235	495.905	568.476	Decreased
COG3119	0.00010932	Arylsulfatase A or related enzyme	P	220.133	1837.76	701.524	254	Decreased
COG4667	0.00578689	Predicted phospholipase, patatin/cPLA2 family	I	33.8667	123.265	66.5238	184.452	Decreased
COG3934	0.0312336	Endo-1,4-beta-mannosidase	G	21.1667	194.235	108.857	12.0952	Decreased
COG4928	0.0255078	Predicted P-loop ATPase, KAP-like	R	21.1667	104.588	90.7143	75.5952	Decreased
COG0521	0.00673824	Molybdopterin biosynthesis enzyme MoaB	H	38.1	276.412	169.333	63.5	Decreased
COG1418	0.00213933	HD superfamily phosphodieaserase, includes HD domain of RNase Y	J	42.3333	115.794	54.4286	272.143	Decreased
COG0732	0.00028564	Restriction endonuclease S subunit	V	84.6667	448.235	278.19	263.071	Decreased
COG0321	0.0498271	Lipoate-protein ligase B	H	12.7	123.265	90.7143	0	Decreased
COG2826	0.0338633	Transposase and inactivated derivatives, IS30 family	X	46.5667	52.2941	139.095	335.643	Decreased
COG1983	0.00121236	Phage shock protein PspC (stress-responsive transcriptional regulator)	K	42.3333	239.059	211.667	102.81	Decreased
COG3832	0.0160553	Uncharacterized conserved protein YndB, AHSA1/START domain	S	21.1667	123.265	151.19	42.3333	Decreased
COG3843	1.24e-08	Type IV secretory pathway, VirD2 components (relaxase)	U	182.033	836.706	562.429	713.619	Decreased
COG0532	0.00473365	Translation initiation factor IF-2, a GTPase	J	29.6333	153.147	96.7619	127	Decreased
COG4225	0.00368382	Rhamnogalacturonyl hydrolase YesR	G	143.933	1535.21	489.857	166.31	Decreased
COG1331	0.00179459	Uncharacterized conserved protein YyaL, SSP411 family, contains thoiredoxin and six-hairpin glycosidase-like domains	R	55.0333	407.147	338.667	87.6905	Decreased
COG3538	0.0083445	Meiotically up-regulated gene 157 (Mug157) protein (function unknown)	S	25.4	164.353	114.905	75.5952	Decreased
COG3451	4.61e-06	Type IV secretory pathway, VirB4 component	U	105.833	713.441	344.714	293.31	Decreased
COG3504	2.01e-05	Type IV secretory pathway, VirB9 components	U	71.9667	422.088	320.524	229.81	Decreased
COG2706	0.0171289	6-phosphogluconolactonase, cycloisomerase 2 family	G	16.9333	141.941	72.5714	51.4048	Decreased
COG3385	0.000740169	IS4 transposase	X	101.6	952.5	362.857	489.857	Decreased
COG1112	2.71e-05	Superfamily I DNA and/or RNA helicase	L	63.5	418.353	127	254	Decreased
COG0406	0.000839207	Broad specificity phosphatase PhoE	G	38.1	130.735	272.143	166.31	Decreased
COG2852	0.0201401	Very-short-patch-repair endonuclease	L	16.9333	14.9412	18.1429	178.405	Decreased
COG3386	0.045974	Sugar lactone lactonase YvrE	G	12.7	183.029	90.7143	12.0952	Decreased
COG3275	0.0451034	Sensor histidine kinase, LytS/YehU family	T	8.46667	134.471	18.1429	6.04762	Decreased
COG3505	3.3e-07	Type IV secretory pathway, VirD4 component, TraG/TraD family ATPase	U	114.3	799.353	483.81	338.667	Decreased
COG5314	0.00010351	Conjugal transfer/entry exclusion protein	X	55.0333	347.382	266.095	178.405	Decreased
COG0598	0.00110316	Mg2+ and Co2+ transporter CorA	P	33.8667	179.294	193.524	130.024	Decreased
COG3935	0.0215711	DNA replication protein DnaD	L	16.9333	246.529	66.5238	6.04762	Decreased
COG1051	0.000163064	ADP-ribose pyrophosphatase YjhB, NUDIX family	F	46.5667	306.294	223.762	139.095	Decreased
COG2984	0.0181814	ABC-type uncharacterized transport system, periplasmic component	R	25.4	336.176	181.429	3.02381	Decreased
COG1468	0.0454682	CRISPR/Cas system-associated exonuclease Cas4, RecB family	V	4.23333	44.8235	60.4762	24.1905	Decreased
COG1620	0.0418751	L-lactate permease	C	8.46667	52.2941	60.4762	51.4048	Decreased
COG2113	0.0475559	ABC-type proline/glycine betaine transport system, periplasmic component	E	4.23333	78.4412	42.3333	9.07143	Decreased
COG3404	0.0385088	Formiminotetrahydrofolate cyclodeaminase	E	8.46667	100.853	90.7143	0	Decreased
COG4758	0.0448558	Predicted membrane protein	S	0	63.5	36.2857	0	Decreased
COG3127	0.0447749	Predicted ABC-type transport system involved in lysophospholipase L1 biosynthesis, permease component	Q	0	52.2941	54.4286	0	Decreased
COG2033	0.0467004	Desulfoferrodoxin, superoxide reductase-like (SORL) domain	C	0	0	0	66.5238	Decreased
COG1393	0.0440573	Arsenate reductase and related proteins, glutaredoxin family	P	0	44.8235	54.4286	0	Decreased
COG2704	0.0097967	Anaerobic C4-dicarboxylate transporter	G	16.9333	115.794	84.6667	84.6667	Decreased
COG3324	0.0451034	Predicted enzyme related to lactoylglutathione lyase	R	0	44.8235	72.5714	0	Decreased
COG4953	0.0364525	Membrane carboxypeptidase/penicillin-binding protein PbpC	M	4.23333	74.7059	72.5714	0	Decreased
COG4409	0.00057812	Neuraminidase (sialidase)	G	38.1	306.294	193.524	102.81	Decreased
COG0529	0.0314784	Adenylylsulfate kinase or related kinase	P	8.46667	119.529	48.381	12.0952	Decreased
COG1129	0.00911302	ABC-type sugar transport system, ATPase component	G	16.9333	93.3824	66.5238	108.857	Decreased
COG4706	0.0338633	Predicted 3-hydroxylacyl-ACP dehydratase, HotDog domain	I	4.23333	48.5588	18.1429	48.381	Decreased
COG4261	0.0338633	Predicted acyltransferase, LPLAT superfamily	R	4.23333	44.8235	18.1429	51.4048	Decreased
COG2323	0.0424631	Uncharacterized membrane protein YcaP, DUF421 family	S	0	3.73529	18.1429	57.4524	Decreased
COG2095	0.00115209	Small neutral amino acid transporter SnatA, MarC family	E	29.6333	298.824	223.762	12.0952	Decreased
COG3315	0.0304663	O-Methyltransferase involved in polyketide biosynthesis	Q	8.46667	44.8235	36.2857	72.5714	Decreased
COG3340	0.0325306	Peptidase E	E	4.23333	7.47059	66.5238	57.4524	Decreased
COG0471	0.00154828	Di- and tricarboxylate transporter	G	25.4	183.029	48.381	154.214	Decreased
COG0647	0.00659804	Ribonucleotide monophosphatase NagD, HAD superfamily	F	16.9333	104.588	66.5238	114.905	Decreased
COG3677	0.00659804	Transposase	X	33.8667	74.7059	187.476	275.167	Decreased
COG1820	0.0188544	N-acetylglucosamine-6-phosphate deacetylase	G	12.7	183.029	96.7619	12.0952	Decreased
COG1392	0.0303076	Uncharacterized conserved protein YkaA, distantly related to PhoU, UPF0111/DUF47 family	S	0	52.2941	36.2857	9.07143	Decreased
COG1712	0.030247	Predicted dinucleotide-utilizing enzyme	R	0	41.0882	72.5714	0	Decreased
COG0407	0.0453075	Uroporphyrinogen-III decarboxylase	H	4.23333	112.059	54.4286	3.02381	Decreased
COG0412	0.0314163	Dienelactone hydrolase	Q	4.23333	119.529	30.2381	6.04762	Decreased
COG2895	0.0215285	Sulfate adenylyltransferase subunit 1, EFTu-like GTPase family	P	8.46667	123.265	60.4762	15.119	Decreased
COG0370	0.0347169	Fe2+ transport system protein B	P	0	7.47059	96.7619	24.1905	Decreased
COG5527	0.0143771	Protein involved in initiation of plasmid replication	X	12.7	130.735	12.0952	87.6905	Decreased
COG2461	0.0208782	Uncharacterized conserved protein, DUF438 domain, may contain hemerythrin domain	S	8.46667	0	60.4762	111.881	Decreased
COG1877	0.0285677	Trehalose-6-phosphatase	G	0	52.2941	54.4286	9.07143	Decreased
COG3468	0.0190885	Type V secretory pathway, adhesin AidA	M	8.46667	119.529	12.0952	39.3095	Decreased
COG1470	6.23e-05	Uncharacterized membrane protein	S	46.5667	403.412	296.333	154.214	Decreased
COG3209	1.86e-05	Uncharacterized conserved protein RhaS, contains 28 RHS repeats	R	211.667	1191.56	822.476	1221.62	Decreased
COG1635	0.0257296	Archaeal ribulose 1,5-bisphosphate synthetase/yeast thiazole synthase	H	0	22.4118	42.3333	39.3095	Decreased
COG3628	0.0276849	Phage baseplate assembly protein W	X	0	59.7647	18.1429	24.1905	Decreased
COG1765	0.0265951	Uncharacterized OsmC-related protein	R	0	0	60.4762	48.381	Decreased
COG3464	0.00299675	Transposase	X	88.9	821.765	193.524	514.048	Decreased
COG0640	0.00215537	DNA-binding transcriptional regulator, ArsR family	K	21.1667	227.853	199.571	33.2619	Decreased
COG0789	1.52e-14	DNA-binding transcriptional regulator, MerR family	K	211.667	1277.47	1052.29	1064.38	Decreased
COG1377	0.0201974	Flagellar biosynthesis protein FlhB	N	0	41.0882	42.3333	27.2143	Decreased
COG0776	2.75e-17	Bacterial nucleoid DNA-binding protein	L	347.133	2790.26	1493.76	1469.57	Decreased
COG3184	0.0219479	Uncharacterized protein	S	0	59.7647	30.2381	21.1667	Decreased
COG0499	0.0186722	S-adenosylhomocysteine hydrolase	H	0	67.2353	60.4762	0	Decreased
COG2006	0.0260165	Uncharacterized conserved protein, DUF362 family	S	4.23333	115.794	90.7143	0	Decreased
COG0644	0.0263638	Dehydrogenase (flavoprotein)	C	0	56.0294	66.5238	12.0952	Decreased
COG2801	5.14e-05	Transposase InsO and inactivated derivatives	X	55.0333	366.059	302.381	320.524	Decreased
COG1071	0.0165173	TPP-dependent pyruvate or acetoin dehydrogenase subunit alpha	C	0	70.9706	60.4762	0	Decreased
COG4584	0.00172966	Transposase	X	33.8667	317.5	199.571	178.405	Decreased
COG0822	0.0119496	NifU homolog involved in Fe-S cluster formation	O	8.46667	127	60.4762	24.1905	Decreased
COG4222	0.0157936	Uncharacterized conserved protein	S	0	0	0	84.6667	Decreased
COG0508	0.0146802	Pyruvate/2-oxoglutarate dehydrogenase complex, dihydrolipoamide acyltransferase (E2) component	C	0	70.9706	60.4762	3.02381	Decreased
COG4734	0.0111012	Antirestriction protein	V	8.46667	82.1765	60.4762	66.5238	Decreased
COG1027	0.00452721	Aspartate ammonia-lyase	E	12.7	85.9118	96.7619	102.81	Decreased
COG4774	0.000549936	Outer membrane receptor for monomeric catechols	P	25.4	239.059	254	87.6905	Decreased
COG3174	0.0139395	Uncharacterized membrane protein, DUF4010 family	S	0	100.853	18.1429	0	Decreased
COG1033	0.0129333	Predicted exporter protein, RND superfamily	R	8.46667	29.8824	108.857	84.6667	Decreased
COG1146	0.00171512	NAD-dependent dihydropyrimidine dehydrogenase, PreA subunit	F	16.9333	153.147	60.4762	123.976	Decreased
COG0425	0.0131318	TusA-related sulfurtransferase	O	0	93.3824	30.2381	0	Decreased
COG1905	0.0146802	NADH:ubiquinone oxidoreductase 24 kD subunit (chain E)	C	0	56.0294	96.7619	0	Decreased
COG4221	0.00153225	NADP-dependent 3-hydroxy acid dehydrogenase YdfG	C	16.9333	171.824	102.81	93.7381	Decreased
COG4975	0.013006	Glucose uptake protein GlcU	G	0	85.9118	36.2857	9.07143	Decreased
COG0764	0.0106587	3-hydroxymyristoyl/3-hydroxydecanoyl-(acyl carrier protein) dehydratase	I	4.23333	63.5	18.1429	66.5238	Decreased
COG4258	0.0117562	Predicted exporter	R	4.23333	67.2353	18.1429	66.5238	Decreased
COG2169	0.00127429	Methylphosphotriester-DNA--protein-cysteine methyltransferase (N-terminal fragment of Ada), contains Zn-binding and two AraC-type DNA-binding domains	L	16.9333	153.147	78.619	130.024	Decreased
COG2738	0.00745292	Zn-dependent membrane protease YugP	O	8.46667	127	114.905	12.0952	Decreased
COG1233	0.00420279	Phytoene dehydrogenase-related protein	Q	12.7	82.1765	78.619	133.048	Decreased
COG3316	0.0312122	Transposase (or an inactivated derivative)	X	4.23333	205.441	42.3333	9.07143	Decreased
COG3325	0.000189832	Chitinase, GH18 family	G	38.1	515.471	108.857	160.262	Decreased
COG2126	0.00946951	Ribosomal protein L37E	J	0	85.9118	48.381	3.02381	Decreased
COG1343	0.00859745	CRISPR/Cas system-associated endoribonuclease Cas2	V	4.23333	48.5588	78.619	54.4286	Decreased
COG3295	0.00869233	Uncharacterized protein	S	0	85.9118	54.4286	0	Decreased
COG2989	0.00870623	Murein L,D-transpeptidase YcbB/YkuD	M	0	22.4118	12.0952	72.5714	Decreased
COG3193	1.77e-05	Uncharacterized conserved protein GlcG, DUF336 family	S	42.3333	343.647	520.095	151.19	Decreased
COG0320	0.00223227	Lipoate synthase	H	12.7	138.206	120.952	72.5714	Decreased
COG1277	0.0154069	ABC-type transport system involved in multi-copper enzyme maturation, permease component	O	4.23333	67.2353	356.81	9.07143	Decreased
COG0259	0.00753173	Pyridoxine/pyridoxamine 5'-phosphate oxidase	H	0	82.1765	66.5238	0	Decreased
COG3214	0.00766833	Uncharacterized conserved protein YcaQ, contains winged helix DNA-binding domain	R	0	52.2941	72.5714	18.1429	Decreased
COG3411	0.0111012	(2Fe-2S) ferredoxin	C	0	63.5	120.952	0	Decreased
COG1177	0.00661913	ABC-type spermidine/putrescine transport system, permease component II	E	0	108.324	30.2381	0	Decreased
COG1012	0.00637251	Acyl-CoA reductase or other NAD-dependent aldehyde dehydrogenase	C	8.46667	82.1765	247.952	3.02381	Decreased
COG0393	0.00450118	Uncharacterized conserved protein YbjQ, UPF0145 family	S	8.46667	85.9118	48.381	93.7381	Decreased
COG2070	2.18e-05	NAD(P)H-dependent flavin oxidoreductase YrpB, nitropropane dioxygenase family	R	29.6333	321.235	217.714	145.143	Decreased
COG1176	0.00582857	ABC-type spermidine/putrescine transport system, permease component I	E	0	108.324	36.2857	0	Decreased
COG0687	0.00582857	Spermidine/putrescine-binding periplasmic protein	E	0	112.059	30.2381	0	Decreased
COG0208	0.00639811	Ribonucleotide reductase beta subunit, ferritin-like domain	F	0	26.1471	60.4762	51.4048	Decreased
COG5519	0.00578113	Uncharcterized protein, DUF927 family	S	0	93.3824	24.1905	24.1905	Decreased
COG0248	0.00450118	Exopolyphosphatase/pppGpp-phosphohydrolase	F	4.23333	85.9118	96.7619	24.1905	Decreased
COG2243	0.00452721	Precorrin-2 methylase	H	0	56.0294	114.905	6.04762	Decreased
COG3655	0.00377488	DNA-binding transcriptional regulator, XRE family	K	4.23333	119.529	36.2857	30.2381	Decreased
COG3137	0.000302785	Putative salt-induced outer membrane protein YdiY	M	16.9333	190.5	187.476	96.7619	Decreased
COG3427	0.0039771	Carbon monoxide dehydrogenase subunit G	C	0	89.6471	6.04762	36.2857	Decreased
COG3842	0.00369309	ABC-type Fe3+/spermidine/putrescine transport systems, ATPase components	E	0	115.794	42.3333	0	Decreased
COG2963	0.00066838	Transposase and inactivated derivatives	X	21.1667	231.588	145.143	187.476	Decreased
COG3449	0.00526539	DNA gyrase inhibitor GyrI	L	4.23333	141.941	120.952	3.02381	Decreased
COG0704	0.00304732	Phosphate uptake regulator	P	4.23333	115.794	114.905	0	Decreased
COG4545	0.00380055	Glutaredoxin-related protein	O	0	14.9412	6.04762	96.7619	Decreased
COG1117	0.00282375	ABC-type phosphate transport system, ATPase component	P	4.23333	112.059	139.095	0	Decreased
COG1720	0.00295807	tRNA (Thr-GGU) A37 N-methylase	J	0	0	0	114.905	Decreased
COG1664	0.00582857	Cytoskeletal protein CcmA, bactofilin family	Z	0	44.8235	187.476	0	Decreased
COG1879	0.00303712	ABC-type sugar transport system, periplasmic component, contains N-terminal xre family HTH domain	G	0	123.265	36.2857	6.04762	Decreased
COG0538	0.0021454	Isocitrate dehydrogenase	C	4.23333	123.265	60.4762	36.2857	Decreased
COG1509	0.00214478	L-lysine 2,3-aminomutase (EF-P beta-lysylation pathway)	E	4.23333	115.794	139.095	6.04762	Decreased
COG0045	0.00228792	Succinyl-CoA synthetase, beta subunit	C	0	41.0882	18.1429	78.619	Decreased
COG0176	0.00215261	Transaldolase	G	0	97.1176	90.7143	0	Decreased
COG2832	0.00214478	Uncharacterized membrane protein YbaN, DUF454 family	S	0	104.588	72.5714	0	Decreased
COG1300	0.00218183	Uncharacterized membrane protein SpoIIM, required for sporulation	D	0	74.7059	48.381	39.3095	Decreased
COG1278	0.00201511	Cold shock protein, CspA family	K	0	108.324	72.5714	3.02381	Decreased
COG3969	0.00179459	Predicted phosphoadenosine phosphosulfate sulfurtransferase, contains C-terminal DUF3440 domain	R	4.23333	153.147	60.4762	15.119	Decreased
COG4642	0.000110985	Uncharacterized conserved protein	S	16.9333	141.941	18.1429	257.024	Decreased
COG0038	0.0018763	H+/Cl- antiporter ClcA	P	0	112.059	72.5714	0	Decreased
COG2081	0.00212801	Predicted flavoprotein YhiN	R	0	3.73529	12.0952	111.881	Decreased
COG0783	0.00123632	DNA-binding ferritin-like protein (oxidative damage protectant)	P	8.46667	93.3824	139.095	93.7381	Decreased
COG0075	0.00168834	Archaeal aspartate aminotransferase or a related aminotransferase, includes purine catabolism protein PucG	E	4.23333	100.853	84.6667	45.3571	Decreased
COG0074	0.00183663	Succinyl-CoA synthetase, alpha subunit	C	0	37.3529	18.1429	87.6905	Decreased
COG4833	0.00337352	Predicted alpha-1,6-mannanase, GH76 family	G	8.46667	295.088	108.857	24.1905	Decreased
COG0311	0.001663	Glutamine amidotransferase PdxT (pyridoxal biosynthesis)	H	0	3.73529	24.1905	111.881	Decreased
COG4335	0.00245129	3-methyladenine DNA glycosylase AlkC	L	0	26.1471	48.381	81.6429	Decreased
COG1048	0.00136215	Aconitase A	C	4.23333	141.941	54.4286	39.3095	Decreased
COG5464	0.000138292	Predicted transposase YdaD	L	127	549.088	441.476	163.286	Decreased
COG2913	5.14e-05	Outer membrane protein assembly factor BamE, lipoprotein component of the BamABCDE complex	M	21.1667	339.912	260.048	105.833	Decreased
COG2388	0.000994481	Predicted acetyltransferase, GNAT superfamily	R	8.46667	149.412	145.143	51.4048	Decreased
COG0744	0.000250217	Membrane carboxypeptidase (penicillin-binding protein)	M	12.7	183.029	96.7619	130.024	Decreased
COG5549	2.62e-05	Predicted Zn-dependent protease	O	25.4	283.882	647.095	208.643	Decreased
COG1714	0.00144702	Uncharacterized membrane protein YckC, RDD family	S	0	82.1765	72.5714	33.2619	Decreased
COG1218	0.00127429	3'-Phosphoadenosine 5'-phosphosulfate (PAPS) 3'-phosphatase	P	0	119.529	54.4286	12.0952	Decreased
COG3273	0.0013938	Uncharacterized conserved protein, contains PhoU and TrkA_C domains	S	0	0	30.2381	117.929	Decreased
COG0214	0.00131467	Pyridoxal biosynthesis lyase PdxS	H	0	3.73529	24.1905	117.929	Decreased
COG2156	0.00114465	K+-transporting ATPase, c chain	P	0	100.853	72.5714	18.1429	Decreased
COG2060	0.00114465	K+-transporting ATPase, A chain	P	0	104.588	66.5238	18.1429	Decreased
COG2216	0.00114465	High-affinity K+ transport system, ATPase chain B	P	0	104.588	66.5238	18.1429	Decreased
COG2227	4.36e-05	2-polyprenyl-3-methyl-5-hydroxy-6-metoxy-1,4-benzoquinol methylase	H	16.9333	324.971	187.476	81.6429	Decreased
COG4502	0.00099676	5'(3')-deoxyribonucleotidase	F	0	22.4118	12.0952	114.905	Decreased
COG1042	0.000972264	Acyl-CoA synthetase (NDP forming)	C	0	108.324	96.7619	9.07143	Decreased
COG1875	0.000853144	Predicted ribonuclease YlaK, contains NYN-type RNase and PhoH-family ATPase domains	R	0	100.853	120.952	3.02381	Decreased
COG0642	0.000739484	Signal transduction histidine kinase	T	4.23333	153.147	120.952	12.0952	Decreased
COG0797	0.000740169	Rare lipoprotein A, peptidoglycan hydrolase digesting "naked" glycans, contains C-terminal SPOR domain	M	0	3.73529	42.3333	120.952	Decreased
COG0755	0.000619553	ABC-type transport system involved in cytochrome c biogenesis, permease component	O	4.23333	93.3824	54.4286	102.81	Decreased
COG3666	0.00069838	Transposase	X	16.9333	489.324	362.857	296.333	Decreased
COG3560	0.000666466	Fatty acid repression mutant protein (predicted oxidoreductase)	R	0	100.853	102.81	18.1429	Decreased
COG3063	0.000739484	Tfp pilus assembly protein PilF	N	4.23333	85.9118	114.905	84.6667	Decreased
COG4251	0.000784739	Bacteriophytochrome (light-regulated signal transduction histidine kinase)	T	0	3.73529	6.04762	142.119	Decreased
COG3695	0.000483451	Alkylated DNA nucleotide flippase Atl1, participates in nucleotide excision repair, Ada-like DNA-binding domain	K	0	89.6471	48.381	57.4524	Decreased
COG3591	1.7e-05	V8-like Glu-specific endopeptidase	E	16.9333	328.706	387.048	36.2857	Decreased
COG0581	0.000476854	ABC-type phosphate transport system, permease component	P	0	112.059	139.095	0	Decreased
COG0573	0.000471422	ABC-type phosphate transport system, permease component	P	0	115.794	133.048	0	Decreased
COG1527	0.000441588	Archaeal/vacuolar-type H+-ATPase subunit C/Vma6	C	0	123.265	108.857	6.04762	Decreased
COG0364	0.00039218	Glucose-6-phosphate 1-dehydrogenase	G	0	112.059	108.857	12.0952	Decreased
COG0372	0.00039218	Citrate synthase	C	0	130.735	54.4286	30.2381	Decreased
COG1394	0.000391757	Archaeal/vacuolar-type H+-ATPase subunit D/Vma8	C	0	127	108.857	6.04762	Decreased
COG1390	0.000391757	Archaeal/vacuolar-type H+-ATPase subunit E/Vma4	C	0	127	108.857	6.04762	Decreased
COG3501	0.00153225	Uncharacterized conserved protein, implicated in type VI secretion and phage assembly	U	0	78.4412	18.1429	114.905	Decreased
COG4624	0.000514889	Iron only hydrogenase large subunit, C-terminal domain	C	4.23333	171.824	205.619	6.04762	Decreased
COG0362	0.000367356	6-phosphogluconate dehydrogenase	G	0	123.265	96.7619	12.0952	Decreased
COG2759	0.000183176	Formyltetrahydrofolate synthetase	F	8.46667	153.147	133.048	120.952	Decreased
COG1076	0.000327847	DnaJ-domain-containing proteins 1	O	0	63.5	42.3333	93.7381	Decreased
COG1156	0.00031794	Archaeal/vacuolar-type H+-ATPase subunit B/Vma2	C	0	134.471	108.857	6.04762	Decreased
COG2348	0.000288831	Lipid II:glycine glycyltransferase (Peptidoglycan interpeptide bridge formation enzyme)	M	4.23333	153.147	78.619	69.5476	Decreased
COG1272	0.000302785	Predicted membrane channel-forming protein YqfA, hemolysin III family	U	0	93.3824	48.381	69.5476	Decreased
COG1155	0.000288831	Archaeal/vacuolar-type H+-ATPase catalytic subunit A/Vma1	C	0	134.471	114.905	6.04762	Decreased
COG0312	0.000739484	Predicted Zn-dependent protease or its inactivated homolog	R	0	141.941	163.286	6.04762	Decreased
COG0390	0.00028102	ABC-type iron transport system FetAB, permease component	P	0	115.794	18.1429	63.5	Decreased
COG1741	0.000290149	Redox-sensitive bicupin YhaK, pirin superfamily	R	0	130.735	127	3.02381	Decreased
COG0475	0.000330235	Kef-type K+ transport system, membrane component KefB	P	0	104.588	193.524	0	Decreased
COG1564	0.000228478	Thiamine pyrophosphokinase	H	4.23333	112.059	114.905	90.7143	Decreased
COG1078	0.000244172	HD superfamily phosphohydrolase	R	0	108.324	24.1905	75.5952	Decreased
COG3039	6.37e-10	Transposase and inactivated derivatives, IS5 family	X	93.1333	668.618	689.429	1366.76	Decreased
COG1971	0.000216149	Putative Mn2+ efflux pump MntP	P	0	123.265	72.5714	36.2857	Decreased
COG1428	0.000739484	Deoxyadenosine/deoxycytidine kinase	F	0	0	0	187.476	Decreased
COG2365	0.000240811	Protein tyrosine/serine phosphatase	T	0	141.941	133.048	0	Decreased
COG1269	0.000195936	Archaeal/vacuolar-type H+-ATPase subunit I/STV1	C	0	149.412	114.905	6.04762	Decreased
COG0855	0.00017483	Polyphosphate kinase	P	4.23333	201.706	127	21.1667	Decreased
COG3059	0.000171536	Uncharacterized membrane protein YkgB	S	0	89.6471	54.4286	84.6667	Decreased
COG0071	6.99e-05	Molecular chaperone IbpA, HSP20 family	O	8.46667	171.824	145.143	133.048	Decreased
COG5146	0.000147265	Pantothenate kinase	H	0	70.9706	30.2381	114.905	Decreased
COG4747	0.000147265	Uncharacterized conserved protein, contains tandem ACT domains	S	0	149.412	90.7143	30.2381	Decreased
COG3005	0.000136856	Tetraheme cytochrome c subunit of nitrate or TMAO reductase	C	0	67.2353	78.619	96.7619	Decreased
COG1830	0.000163017	Fructose-bisphosphate aldolase class Ia, DhnA family	G	0	153.147	108.857	21.1667	Decreased
COG2240	0.000124014	Pyridoxal/pyridoxine/pyridoxamine kinase	H	0	108.324	72.5714	69.5476	Decreased
COG3303	0.000115601	Formate-dependent nitrite reductase, periplasmic cytochrome c552 subunit	P	0	74.7059	72.5714	99.7857	Decreased
COG2001	0.000110985	MraZ, DNA-binding transcriptional regulator and inhibitor of RsmH methyltransferase activity	J	0	97.1176	48.381	93.7381	Decreased
COG1914	9.95e-05	Mn2+ and Fe2+ transporters of the NRAMP family	P	0	134.471	84.6667	51.4048	Decreased
COG2252	9.95e-05	Xanthine/uracil/vitamin C permease, AzgA family	F	0	37.3529	84.6667	127	Decreased
COG0715	7.78e-05	ABC-type nitrate/sulfonate/bicarbonate transport system, periplasmic component	P	0	41.0882	84.6667	130.024	Decreased
COG2268	7.78e-05	Uncharacterized membrane protein YqiK, contains Band7/PHB/SPFH domain	S	0	205.441	48.381	24.1905	Decreased
COG2233	2.72e-05	Xanthine/uracil permease	F	8.46667	108.324	199.571	208.643	Decreased
COG3436	0.000375562	Transposase	X	4.23333	388.471	139.095	24.1905	Decreased
COG4520	6.14e-05	Surface antigen	M	0	112.059	30.2381	108.857	Decreased
COG1882	4.91e-05	Pyruvate-formate lyase	C	4.23333	149.412	139.095	111.881	Decreased
COG2978	4e-05	p-Aminobenzoyl-glutamate transporter AbgT	H	0	134.471	6.04762	114.905	Decreased
COG1956	1.89e-05	GAF domain-containing protein, putative methionine-R-sulfoxide reductase	V	0	115.794	84.6667	114.905	Decreased
COG3055	2e-05	N-acetylneuraminic acid mutarotase	M	0	127	187.476	66.5238	Decreased
COG5545	4.36e-10	Predicted P-loop ATPase and inactivated derivatives	X	29.6333	859.118	332.619	453.571	Decreased
COG2030	1.6e-05	Acyl dehydratase	I	0	141.941	48.381	120.952	Decreased
COG1238	1.46e-05	Uncharacterized membrane protein YqaA, SNARE-associated domain	S	0	127	120.952	93.7381	Decreased
COG2355	1.34e-05	Zn-dependent dipeptidase, microsomal dipeptidase homolog	E	0	70.9706	139.095	139.095	Decreased
COG1609	5.45e-08	DNA-binding transcriptional regulator, LacI/PurR family	K	12.7	448.235	163.286	296.333	Decreased
COG0571	4.09e-06	dsRNA-specific ribonuclease	K	0	123.265	133.048	133.048	Decreased
COG0386	4.75e-06	Glutathione peroxidase, house-cleaning role in reducing lipid peroxides	V	0	56.0294	54.4286	235.857	Decreased
COG1194	2.83e-06	Adenine-specific DNA glycosylase, acts on AG and A-oxoG pairs	L	0	141.941	151.19	123.976	Decreased
COG2849	4.09e-06	Antitoxin component YwqK of the YwqJK toxin-antitoxin module	V	0	127	199.571	136.071	Decreased
COG3015	1.29e-06	Uncharacterized lipoprotein NlpE involved in copper resistance	M	0	197.971	127	117.929	Decreased
COG0724	1.81e-06	RNA recognition motif (RRM) domain	J	0	332.441	266.095	6.04762	Decreased
COG3712	4.97e-14	Periplasmic ferric-dicitrate binding protein FerR, regulates iron transport through sigma-19	P	50.8	1845.24	2963.33	350.762	Decreased
COG2050	1.75e-07	Acyl-coenzyme A thioesterase PaaI, contains HGG motif	Q	4.23333	369.794	284.238	160.262	Decreased
COG3328	6.98e-07	Transposase (or an inactivated derivative)	X	0	306.294	241.905	160.262	Decreased
COG1555	4.71e-09	DNA uptake protein ComE and related DNA-binding proteins	L	0	280.147	254	269.119	Decreased
